# Supplementary material for: Methylation-GC-MS/FID-Based Glycosidic Linkage Analysis of Unfractionated Polysaccharides in Red Seaweeds
Source: Mar Drugs. 2024 Apr 24;22(5):192. doi: 10.3390/md22050192 (PMC11122361; doi:10.3390/md22050192)
Supplement: Supplementary file 1 [file marinedrugs-22-00192-s001.zip]

Archive with 1 entries (1 files):
- marinedrugs-2965801-supplementary.pdf
